# Supplementary material for: Endometrioma ethanol sclerotherapy could increase IVF live birth rate in women with moderate-severe endometriosis
Source: PLoS One. 2020 Sep 28;15(9):e0239846. doi: 10.1371/journal.pone.0239846 (PMC7521758; doi:10.1371/journal.pone.0239846)
Supplement: S1 Data — (XLSX) [file pone.0239846.s001.xlsx]

## Sheet: Patient
patient_id	Sclerotherapy	Duration_of_infertility	Age	BMI	Tobacco_smoker	AMH	AFC	Male_factor_associated	Number of previous IVF cycles	History_of_operative_laparoscopy_for_endometriosis_global_treatment	Day_3_FSH	Day_3_estradiol	history_of_previous_laparoscopy_for_endometrioma_treatment	Bilateral_endometriomas	Number_of_endometrioma	Median_endometriomas_size	mean_diameter_of_the_endometriomas_eligible_at_EST	Extra_ovarian_endometriosis	Rectovaginal_space_or_vagina	Uterosacral_and_cardinal_ligaments	Rectosigmoid	Bladder_or_ureter	Other_bowel_involvement_and_extragenital_localisations	Adenomyose	Complication
1	1	2.76944	33.6833	23.88	0	4.5	13	0	0	1	7.26	28.3	0	1	5	19	30	1	1	1	0	0	0	0	0
2	1	3.90556	32.0806	20.52	0	4.6	15	0	2	1	8	46	1	1	3	29	36	1	0	0	0	0	1	0	0
3	1	6.01111	32.7028	20.94	1	1.8	3	1	3	1	6.9	36	1	1	3	18	25	1	1	0	1	0	0	1	0
4	1	0.75	26.85	21.3	0	0.59	14	0	0	1	9	89	1	0	1	44	44	1	0	1	0	0	0	0	0
5	1	2.76389	33.2861	19.53	0	3.29	18	1	1	0	7.4	33	0	0	1	35	35	1	0	1	0	0	0	1	0
6	1	2.42222	27.7417	19.84	0	2.11	5	0	0	1	8.22	48.5	1	1	5	17	25	1	1	1	0	0	0	0	0
7	1	3.93611	27.7278	21.34	0	2.9	10	1	0	1	6.9	34.6	0	0	1	60	60	1	1	1	0	0	0	0	0
8	1	2.28889	29.4556	21.09	0	8	16	0	0	0	2.7	59	0	0	1	54	54	0	0	0	0	0	0	0	0
9	1	2.66389	40.5444	23.05	0	3.2	6	0	0	1	7	69	1	1	2	25.5	45	0	0	0	0	0	0	0	1
10	1	3.21111	19.4278	22.58	1	7.5	18	0	0	1	2.9	15	1	0	1	63	63	0	0	0	0	0	0	0	0
11	1	3.01389	27.3972	19.57	0	4	15	1	0	0	6.23	26	0	0	1	50	50	0	0	0	0	0	0	0	0
12	1	8.20278	33.2056	18.3655	1	2.7	11	0	3	0	10.8	61	1	0	1	45	45	0	0	0	0	0	0	0	0
13	1	4.61944	30.7167	19.33	0	3.6	9	0	0	0	7.5	49	1	1	2	33	33	1	1	0	1	0	0	0	0
14	1	2.70556	31.1	25.71	0	3.4	7	0	0	1	8.3	30.5	1	0	1	42	42	1	0	1	1	0	1	0	0
15	1	9.74722	36.1083	30.11	0	0.45	5	0	2	1	9	74	1	1	2	45	45	1	1	1	0	0	0	1	0
16	1	2.10833	29.4417	19.47	0	13.94	24	0	2	0	6.1	38	0	1	4	15	35	1	1	0	1	1	0	0	0
17	1	7.775	29.4833	31.22	1	1	6	1	1	1	8.4	43	1	1	2	24	25	1	0	1	1	0	0	1	0
18	1	2.38889	24.6917	19.15	1	5.5	14	0	0	0	3.2	23	0	1	2	21	32	1	1	1	0	0	0	0	0
19	1	9.80833	38.8472	21.37	1	3.5	6	1	0	0	6.3	45	0	0	1	37	37	0	0	0	0	0	0	0	0
20	1	2.79167	26.5139	20.7	0	6.1	32	1	0	0	2.6	94	0	0	0	54	45	0	0	0	0	0	0	0	0
21	1	6.70833	32.3861	21.63	1	3.74	12	0	0	0	3.6	25	0	1	2	25	31	1	0	0	1	0	0	0	0
22	1	15.2639	34.15	40.65	0	2.6	12	1	0	0	6.55	48	0	1	2	21	34	1	0	1	1	0	0	1	0
23	1	6.29167	38.3944	21.78	0	0.72	7	0	0	1	3.8	25	1	1	3	14	31	1	1	1	0	0	0	0	0
24	1	5.66667	24.5972	19.88	0	0.62	6	0	0	0	6.5	37	0	1	1	35	35	1	1	0	0	1	0	0	0
25	1	2.55833	38.0028	19.49	0	2.76	4	0	0	0	7.8	31.4	0	0	1	39	39	1	0	1	1	0	0	0	0
26	1	6.97222	31.0278	23.15	1	3.3	22	0	0	0	5.6	27	0	0	2	20	25	0	0	0	0	0	0	0	1
27	1	4.68333	29.9361	26.45	0	1.8	11	0	0	0	8	45	0	1	3	22	30	1	0	1	1	0	0	0	0
28	1	1.08611	26.5083	26.67	0	3.5	13	0	0	1	2.9	38.5	1	1	2	33	33	1	0	1	1	0	0	0	0
29	1	1.43056	39.6472	25.97	0	1.39	9	0	0	1	5.8	5	1	0	1	31	31	1	0	1	1	0	0	0	0
30	1	0.958333	29.8222	19.88	0	0.4	3	0	0	0	8.85	62	1	1	2	34	46	1	0	1	0	0	0	0	0
31	1	3.19722	30.7583	20.55	0	1.9	5	0	0	0	6.75	48	1	1	6	22	34	1	0	1	1	0	0	0	0
32	1	4.04444	31.7278	17.72	0	3.56	16	0	0	0	6.8	90.5	0	0	1	25	25	1	0	1	0	0	0	0	1
33	1	5.83333	33.0417	23.1	0	1.58	12	1	0	0	3	42	0	1	2	39	39	0	1	1	1	0	0	0	0
34	1	8.31389	34.0083	29.05	0	1.04	7	1	2	0	10	78	0	1	3	39	40	1	0	1	0	0	0	0	0
35	1	4.325	33.4944	29.41	0	1.6	6	0	0	0	7.2	20	0	1	3	24	30	1	0	1	0	0	0	0	0
36	1	2.08333	34.1833	17.79	0	2.2	5	1	0	0	7.1	33	0	0	1	36	36	0	0	0	0	0	0	0
37	1	1.125	32.9194	19.59	0	1.18	13	1	0	0	6.7	32	0	1	2	25	36	0	0	0	0	0	0	0
38	0	8.58333	29.5944	20.5693	1	1.57	12	0	0	1	5.8	11	1	0	1	25	25	0	0	0	0	0	0	0	0
39	0	3.00556	31.2944	21.6041	0	1.1	12	0	0	1	13.5	82.9	1	1	3	16	31	0	0	0	0	0	0	0	0
40	0	1.13056	36.4111	38.7543	0	1.7	13	1	0	0	21.9	60	0	0	1	26	26	0	0	0	0	0	0	0	0
41	0	5.19167	30.2556	25.2595	0	3.9	10	1	0	1	5.4	44	1	1	3	22	25	1	1	1	0	0	1	0	0
42	0	1.94722	30.6667	33.7325	0	1.5	11	0	0	1	5.99	40	1	1	2	29	33	1	0	1	1	0	0	0	0
43	0	1.48611	31.3639	23.4375	0	1.89	16	0	0	0	6	34.7	0	1	5	29	32	1	0	1	1	0	0	0	0
44	0	3.18056	37.1472	27.3437	0	1.6	7	0	0	0	5.6	40	0	0	2	35	35	1	1	1	0	0	0	0	0
45	0	9.69167	36.2694	19.9573	0	4.76	20	0	0	0	6.8	31	0	1	3	23	30	1	1	0	0	1	0	0	0
46	0	4.80556	38.2139	26.3465	0	5.3	6	1	0	0	4.2	51	0	1	2	24	27	0	0	0	0	0	0	0	0
47	0	6.20833	33.4472	17.6471	0	1.7	13	0	1	0	12.8	70	0	0	1	40	40	1	0	1	1	0	0	0	0
48	0	2.26944	31.9389	36.5062	0	4.9	14	0	0	0	8.5	51	0	1	2	25	39	1	0	1	1	0	0	1	0
49	0	1.93611	37.5472	20.2812	0	3.2	4	1	0	0	6.2	22	1	0	1	26	26	0	0	0	0	0	0	0	0
50	0	9.02222	35.5917	20.0796	0	1.9	15	0	2	1	9.41	30	1	1	2	26	30	1	1	0	0	0	0	0	0
51	0	2.19722	29.4361	20.4382	0	1.69	10	0	0	1	5.5	79	1	0	2	39	57	1	1	0	0	0	1	0	0
52	0	6.38889	26.9778	21.7193	1	0.63	6	0	0	1	7.7	43	1	0	1	31	31	1	1	0	0	0	0	0	0
53	0	4.12222	33.8222	32.4886	1	4.8	13	0	0	0	5	45	0	1	3	25	28	0	0	0	0	0	0	0	0
54	0	4.50278	34.1972	29.4076	1	2.1	10	0	0	1	9.3	29	1	0	1	34	34	1	1	0	0	0	0	0	0
55	0	4.38056	26.45	24.3141	0	5	25	0	0	0	6.9	64	0	1	3	33	33	1	0	1	1	1	0	0	0
56	0	6.78889	31.3861	19.487	0	6.7	14	1	0	0	3.59	24	0	1	7	17	26	0	0	0	0	0	0	0	0
57	0	2.59167	29.2861	24.841	0	4	10	1	0	1	6.34	25	1	1	2	26	31	1	1	0	0	0	0	0	0
58	0	3.18056	30.1778	32.6608	0	1.97	9	0	0	1	4.7	33	1	1	3	27	36	1	0	1	1	0	0	0	0
59	0	6.33056	32.925	18.5901	0	3.05	24	0	0	0	9.4	28	0	0	1	28	28	1	1	1	1	0	0	0	0
60	0	2.96111	32.5	30.1103	0	2.9	12	0	0	0	7.2	26	0	1	2	24	27	1	1	1	1	0	0	1	0
61	0	9.24722	33.6306	19.2653	0	2.3	16	0	1	0	5.9	50.2	0	0	1	31	31	0	0	0	0	0	0	0	0
62	0	7.50833	36.6361	24.977	0	1.18	9	0	0	0	10.5	88	0	0	2	21	29	1	1	0	0	0	0	0	0
63	0	2.42222	31.1917	20.4467	0	1.4	11	1	1	0	10.05	36	0	0	1	30	30	0	0	0	0	0	0	0	0
64	0	4.14722	32.9472	21.7778	0	2.37	9	0	0	0	12	38	0	0	1	48	48	0	0	0	0	0	0	0	0
65	0	1.10556	25.2556	24.9108	0	9.3	23	1	0	1	4.65	54	1	1	5	30	62	1	0	1	1	0	0	0	0
66	0	2.95278	37.45	17.9151	1	0.68	8	0	0	0	8.7	38	0	1	2	19	28	1	0	1	1	1	0	1	0
67	0	1.67778	31.2028	21.4536	0	4	19	1	0	0	6.2	54	0	0	1	30	30	1	0	1	1	0	0	0	0
68	0	2.46944	34.4444	18.8189	0	8.12	7	0	0	0	7.7	68	0	0	2	22	26	1	1	0	0	1	0	0	0
69	0	5.5	36.7306	42.04	0	2.48	8	0	0	0	5.7	11	0	1	2	33	38	0	0	0	0	0	0	0	0
70	0	5.07222	38.7917	25.9701	0	2	18	0	0	1	6.6	NA	1	0	2	79	79	1	1	0	0	0	0	0	0
71	0	5.08333	28.6472	20.202	0	7.7	24	0	1	0	7.2	45	0	0	2	25	25	1	1	0	0	0	0	0	0
72	0	3.49722	42.3028	17.8	0	1.6	7	0	0	0	9.88	46	0	0	1	40	40	0	0	0	0	0	0	0	0
73	0	2.46944	29.825	26.4	0	1.3	10	1	0	1	7.19	58.6	1	0	1	48	48	1	1	1	0	0	0	0	0
74	0	3.96944	34.8889	21.08	1	1.64	3	0	0	0	5.4	42	0	0	2	27	37	1	0	1	0	0	0	0	0

## Sheet: Cycle
patient_id	Sclerotherapy	FIV	ICSI	TEC	No._of_mature_oocytes	No._of_diploid_embryos	Fertilization_rate	Total_gonadotropin_dose	Stimulation_days	E2_on_HCG_day	No._of_“Top”_embryos	No._of_cryopreserved_embryos	No._of_embryos_transferred	Biochemical_pregnancy_rate	Clinical_pregnancy_rate	Live_birth_rate
1	1	1	0	0	8	4	62.5	2050	10	1536	1	0	2	1	0	0
1	1	1	0	0	3	3	100	2400	8	1370	1	0	2	1	1	1
2	1	1	0	2	10	7	70	3975	14	2863	4	3	5	1	1	1
3	1	1	0	1	8	6	75	3900	13	2410	3	2	4	1	1	1
4	1	0	1	0	2	0	0	4350	13	1075	0	0	0	0	0	0
4	1	0	1	0	5	2	40	4500	12	1100	0	0	2	1	0	0
4	1	0	1	0	4	3	75	5850	13	825	0	0	2	0	0	0
4	1	0	1	0	7	1	14.2857	4950	11	1914	0	0	1	0	0	0
5	1	0	1	0	3	2	66.6667	1750	10	2024	0	0	2	1	1	1
6	1	1	0	0	7	4	57.1429	3300	11	2497	0	1	2	1	1	1
7	1	1	0	2	10	7	70	2062.5	11	5639	1	3	4	0	0	0
7	1	1	0	0	6	5	83.3333	2700	12	3396	0	0	2	1	1	1
8	1	1	0	0	7	4	57.1429	1075	9	3300	0	0	2	1	1	1
9	1	1	0	0	7	6	85.7143	2025	9	1504	0	0	2	0	0	0
10	1	1	0	2	5	3	60	1650	11	4293	1	2	3	0	0	0
10	1	1	0	0	3	0	0	1650	11	4123	0	0	0	0	0	0
11	1	0	1	0	6	2	33.3333	2100	14	5762	0	0	2	0	0	0
12	1	0	1	0	6	2	33.3333	4900	14	1816	0	0	2	1	1	1
13	1	1	0	0	7	5	71.4286	1650	11	3433	2	0	2	1	1	0
13	1	1	0	0	7	7	100	1500	10	2872	0	0	2	0	0	0
14	1	1	0	1	8	5	62.5	2700	12	2421	2	4	2	1	1	1
15	1	1	0	0	4	2	75	5400	12	1840	0	0	2	0	0	0
15	1	1	0	0	6	5	83.3333	3600	8	2518	0	0	2	1	1	1
16	1	1	0	1	8	4	50	1500	10	2374	1	1	3	2	0	0
17	1	0	1	0	4	2	50	3900	13	2132	0	0	2	1	0	0
17	1	0	1	0	6	3	50	5250	14	2705	0	0	2	0	0	0
18	1	1	0	1	12	10	83.3333	1225	7	4798	2	1	3	1	1	1
19	1	1	0	0	2	0	0	4200	14	1117	0	0	0	0	0	0
20	1	1	0	1	18	8	44.4444	1612.5	9	5023	0	1	3	0	0	0
20	1	0	1	4	8	6	75	1200	8	1797	0	7	9	1	1	1
21	1	1	0	1	4	3	75	1650	11	2893	1	1	1	0	0	0
21	1	1	0	0	5	5	100	1875	10	1982	1	3	2	1	1	1
22	1	0	1	0	4	3	75	2475	11	2659	0	0	1	0	0	0
22	1	0	1	0	3	3	100	2700	9	1693	0	0	2	0	0	0
22		0	1	0	3	2	66.6667	4500	10	2726	0	0	2	0	0	0
22		0	1	0	3	3	100	4500	10	2399	0	1	2	0	0	0
23	1	1	0	0	1	1	100	3600	12	1156	0	0	1	0	0	0
23	1	1	0	0	2	1	50	4350	13	642	1	0	1	0	0	0
23	1	1	0	0	1	1	100	3750	10	1483	0	0	1	0	0	0
23	1	1	0	0	1	1	100	4000	10	103	0	0	0	0	0	0
24	1	0	1	0	1	0	0	3300	11	1039	0	0	0	0	0	0
24	1	0	1	0	7	2	28.5714	4500	10	536	0	0	2	0	0	0
24	1	0	1	0	6	3	50	4950	11	2667	0	0	2	1	1	1
25	1	1	0	0	2	1	50	3600	12	208	0	0	1	0	0	0
25	1	1	0	0	3	3	100	3600	8	956	0	0	2	0	0	0
25	1	1	0	2	9	6	66.6667	3300	8	4080	0	3	5	1	0	0
25		1	0	0	5	1	20	7200	16	2309	0	0	0	0	0	0
26	1	1	0	2	13	11	84.6154	1350	9	2176	0	2	3	1	1	1
27	1	1	0	0	3	1	33.3333	1575	8	1098	0	0	1	1	1	0
27	1	1	0	1	4	4	100	2700	9	2385	0	1	3	0	0	0
27		1	0	1	5	3	60	3000	10	2306	0	2	1	1	1	1
28	1	1	0	0	2	0	0	2250	10	2479	0	0	0	0	0	0
28	1	1	0	2	7	4	71.4286	2700	10	5958	0	3	3	0	0	0
29	1	1	0	0	5	3	60	3600	12	1550	1	0	1	1	1	1
30	1	0	1	0	2	0	0	4800	16	935	0	0	0	0	0	0
30	1	0	1	0	2	2	100	6300	14	780	0	0	2	0	0	0
31	1	1	0	0	2	2	100	3300	11	1271	0	0	2	1	1	1
32	1	1	0	2	13	3	23.0769	3075	12	3745	0	3	3	0	0	0
33	1	0	1	0	8	7	87.5	4875	13	1475	0	0	2	0	0	0
33		0	1	0	10	7	70	4950	11	2593	0	0	2	0	0	0
33		0	1	0	6	5	83.3333	4950	11	1468	0	0	2	0	0	0
34	1	0	1	0	3	1	33.3333	3150	7	2653	0	0	1	1	1	1
35	1	1	0	0	5	3	100	3600	12	1506	0	0	2	1	1	0
35	1	1	0	0	5	5	100	3900	13	1892	0	0	2	0	0	0
36	1	1	0	0	8	3	37.5	2750	11	809	0	0	2	0	0	0
36	1	1	0	0	2	1	50	3300	11	2232	0	0	1	1	1	1
37	1	0	1	0	7	5	71.4286	3300	11	1465	0	3	1	1	1	1
38	0	1	0	0	6	2	33.3333	6300	17	2145	2	1	1	1	1	1
39	0	1	0	0	0	0	0	3000	10	2895	0	0	0	0	0	0
39	0	1	0	0	2	2	100	4125	11	1645	0	0	2	0	0	0
39	0	1	0	0	2	2	100	2625	7	1762	0	0	2	1	0	0
40	0	1	0	0	4	1	25	2925	11	2288	0	À	1	1	1	1
41	0	1	0	0	3	3	100	3300	11	464	1	0	2	0	0	0
41	0	1	0	0	2	1	100	4800	16	1606	0	0	1	0	0	0
42	0	1	0	0	5	3	80	2700	9	1191	0	0	2	0	0	0
42	0	1	0	2	8	5	62.5	2700	9	4823	0	4	4	1	0	0
43	0	1	0	0	10	2	40	3600	12	3717	0	0	2	0	0	0
44	0	1	0	2	10	8	80	2100	7	3135	1	2	4	1	0	0
45	0	1	0	0	8	5	62.5	1687.5	9	2371	0	0	2	0	0	0
45	0	1	0	0	5	2	40	2475	11	3066	0	0	2	0	0	0
45	0	1	0	0	6	4	66.6667	2325	11	3753	0	0	2	0	0	0
46	0	1	0	0	11	9	81.8182	1841	11	4592	0	0	2	0	0	0
46	0	1	0	0	15	10	80	1650	10	3622	2	0	2	0	0	0
47	0	1	0	2	8	7	87.5	1987.5	10	5641	2	3	5	0	0	0
47	0	0	1	0	11	9	81.8182	2250	10	6269	0	0	2	1	1	0
48	0	1	0	0	10	4	40	2625	10	1838	1	0	2	1	1	1
49	0	0	1	0	2	2	100	1800	8	1581	1	0	2	1	1	1
50	0	1	0	0	4	2	50	2700	9	1308	0	0	0	0	0	0
50		1	0	0	9	3	33.33	3300	11	3086	0	0	3	1	1	1
51	0	1	0	0	3	2	66.6667	2700	8	2704	0	0	2	0	0	0
51	0	1	0	0	5	3	60	3000	11	6574	0	0	2	1	0	0
51	0	1	0	0	9	2	22.2222	4125	11	6831	0	0	2	0	0	0
51	0	1	0	0	3	2	66.6667	2700	12	4186	0	0	2	0	0	0
52	0	1	0	0	2	1	50	4125	11	1923	0	0	1	0	0	0
53	0	1	0	0	5	1	20	2275	13	592	0	0	1	0	0	0
53	0	1	0	0	5	1	20	2775	13	2242	0	0	1	0	0	0
54	0	1	0	0	4	2	50	3000	10	1298	0	0	2	0	0	0
55	0	1	0	0	4	3	75	2625	14	2652	1	0	2	0	0	0
56	0	1	0	0	6	4	66.67	1350	9	947	2	0	2	0	0	0
56	0	1	0	0	9	5	55.56	1350	12	2474	2	2	2	1	1	1
57	0	1	0	0	7	2	28.5714	1650	11	2893	0	0	2	1	1	1
58	0	1	0	0	2	1	50	3900	13	2116	0	0	1	0	0	0
59	0	1	0	0	8	4	50	2062.5	11	2512	0	1	1	1	1	1
60	0	1	0	0	5	1	20	3600	12	2238	0	0	1	0	0	0
60	0	1	0	0	1	0	0	3300	11	1980	0	0	0	0	0	0
61	0	1	0	0	/	/	/	2700	9	1050	0	0	0	0	0	0
61	0	1	0	0	5	3	60	2700	8	2203	0	0	2	0	0	0
62	0	1	0	0	3	3	100	2100	7	1295	0	0	1	0	0	0
63	0	0	1	0	3	2	66.6667	2925	11	3135	0	0	2	0	0	0
64	0	1	0	0	8	7	87.5	2475	11	NA	1	0	2	0	0	0
64	0	1	0	0	10	7	70	2475	11	4285	0	0	2	0	0	0
64	0	1	0	0	11	10	90.9091	3300	11	3011	1	2	2	1	1	1
65	0	0	1	1	4	3	75	1250	10	3241	0	1	2	1	0	0
65	0	0	1	2	3	3	100	1500	10	7217	0	3	3	0	0	0
65	0	0	1	1	6	3	50	1250	10	3269	2	1	3	0	0	0
65	0	0	1	0	2	0	0	2675	19	1804	0	0	0	0	0	0
65	0	0	1	0	3	2	66.6667	1650	11	3388	0	0	2	0	0	0
65		0	1	0	6	0	33.3333	4550	13	832	0	0	0	0	0	0
65		0	1	0	1	1	100	2700	9	3477	0	0	0	0	0	0
65		0	1	0	3	1	33.3333	4050	9	3882	0	0	1	0	0	0
66	0	1	0	0	2	0	0	3300	11	891	0	0	0	0	0	0
66	0	0	1	0	3	1	33.3333	4875	13	1754	0	0	1	0	0	0
66	0	0	1	0	5	2	40	4875	13	1885	0	0	2	0	0	0
67	0	0	1	1	9	5	55.5556	1050	7	2520	0	1	3	0	0	0
68	0	1	0	0	5	1	20	2025	9	3122	0	0	0	0	0	0
68	0	0	1	0	19	12	63.16	2475	12	4265	0	3	2	1	1	1
69	0	1	0	0	1	1	100	3300	11	864	0	0	1	0	0	0
69	0	1	0	0	5	2	40	3600	8	1894	0	2	2	0	0	0
70	0	1	0	0	7	5	57.14	3300	13	1494	0	0	2	0	0	0
71	0	1	0	1	18	15	83.3333	1000	8	3375	0	1	3	0	0	0
72	0	1	0	0	6	2	50	3300	11	767	0	0	2	0	0	0
73	0	1	0	0	5	3	60	3000	10	1433	0	0	2	0	0	0
73	0	1	0	0	6	5	83.3333	5400	12	1330	0	0	2	0	0	0
74	0	1	0	0	6	4	66.6667	3300	11	1075	0	0	2	0	0	0
74		1	0	0	3	2	66.6667	4950	11	958	0	0	2	0	0	0
74		1	0	0	7	4	57.1429	2700	8	1046	0	0	2	0	0	0

## Sheet: Transfer
patient_id	Sclerotherapy	NO_frozen_embryos_transfers	No._of_“Top”_embryos_per_transfer	Implantation_rate
1	1	0	1	0
1	1	0	1	100
2	1	0	2	0
2	1	1	1	0
2	1	1	1	50
3	1	0	2	0
3	1	1	1	50
4	1	0	0	0
4	1	0	0	0
4	1	0	0	0
4	1	0	0	0
5	1	0	0	50
6	1	0	0	50
7	1	0	1	0
7	1	1	0	0
7	1	1	0	0
7	1	0	0	50
8	1	0	0	100
9	1	0	0	0
10	1	0	1	0
10	1	1	0	0
10	1	1	0	0
10	1	0	0	0
11	1	0	0	0
12	1	0	0	0
13	1	0	2	50
13	1	0	0	0
14	1	0	1	0
14	1	1	1	100
15	1	0	0	0
15	1	0	0	50
16	1	0	1	0
16	1	1	0	0
17	1	0	0	0
17	1	0	0	0
18	1	0	2	0
18	1	1	0	100
19	1	0	0	0
20	1	0	0	0
20	1	1	0	0
20	1	0	0	0
20	1	1	0	0
20	1	1	0	0
20	1	1	0	0
20	1	1	0	100
21	1	0	1	0
21	1	1	0	0
21	1	0	1	100
22	1	0	0	0
22	1	0	0	0
22	1	0	0	0
22	1	0	0	0
23	1	0	0	0
23	1	0	1	0
23	1	0	0	0
23	1	0	0	0
24	1	0	0	0
24	1	0	0	0
24	1	0	0	100
25	1	0	0	0
25	1	0	0	0
25	1	0	0	0
25	1	1	0	0
25	1	1	0	0
25	1	0	0	0
26	1	0	0	0
26	1	1	0	0
26	1	1	0	0
27	1	0	0	100
27	1	0	0	0
27	1	1	0	0
27	1	0	0	0
27	1	1	0	100
28	1	0	0	0
28	1	0	0	0
28	1	1	0	0
28	1	1	0	0
29	1	0	1	100
30	1	0	0	0
30	1	0	0	0
31	1	0	0	0
32	1	0	0	0
32	1	1	0	0
32	1	1	0	0
33	1	0	0	0
33	1	0	0	0
33	1	0	0	0
34	1	0	0	100
35	1	0	0	50
35	1	0	0	0
36	1	0	0	0
36	1	0	0	100
37	1	0	0	100
38	0	0	1	100
39	0	0	0	0
39	0	0	0	0
39	0	0	0	0
40	0	0	1	100
41	0	0	0	0
41	0	0	0	0
42	0	0	0	0
42	0	0	0	0
42	0	1	0	0
42	0	1	0	0
43	0	0	0	0
44	0	0	0	0
44	0	1	0	0
44	0	1	0	0
45	0	0	0	0
45	0	0	0	0
45	0	0	0	0
46	0	0	0	0
46	0	0	0	0
47	0	0	0	0
47	0	1	0	0
47	0	1	0	0
47	0	0	1	50
48	0	0	1	50
49	0	0	2	100
50	0	0	0	0
50	0	0	0	0
51	0	0	0	0
51	0	0	0	0
51	0	0	0	0
51	0	0	0	0
52	0	0	0	0
53	0	0	0	0
53	0	0	0	0
54	0	0	0	0
55	0	0	0	0
56	0	0	0	0
56	0	0	1	50
57	0	0	1	50
58	0	0	0	0
59	0	0	1	100
60	0	0	0	0
60	0	0	0	0
61	0	0	0	0
61	0	0	0	0
62	0	0	0	0
63	0	0	0	0
64	0	0	0	0
64	0	0	0	0
64	0	0	2	100
65	0	0	0	0
65	0	1	0	0
65	0	0	0	0
65	0	1	0	0
65	0	1	0	0
65	0	0	0	0
65	0	1	0	0
65	0	0	0	0
65	0	0	0	0
65	0	0	0	0
65	0	0	0	0
65	0	0	0	0
66	0	0	0	0
66	0	0	0	0
66	0	0	0	0
67	0	0	0	0
67	0	1	0	0
68	0	0	0	0
68	0	0	0	50
69	0	0	0	0
69	0	0	0	0
70	0	0	0	0
71	0	0	0	0
71	0	1	0	0
72	0	0	0	0
73	0	0	0	0
73	0	0	0	0
74	0	0	0	0
74	0	0	0	0
74	0	0	0	0

## Sheet: HCG_+
patient_id	Sclerotherapy	hCG_J14_+	Pregnancy_loss
1	1	1	1
1	1	1	0
2	1	1	0
3	1	1	0
4	1	1	1
5	1	1	0
6	1	1	0
7	1	1	0
8	1	1	0
12	1	1	0
13	1	1	1
14	1	1	0
15	1	1	0
16	1	1	1
17	1	1	1
18	1	1	0
20	1	1	0
21	1	1	0
24	1	1	0
25	1	1	1
26	1	1	0
27	1	1	1
27	1	1	0
29	1	1	0
31	1	1	0
34	1	1	0
35	1	1	1
36	1	1	0
37	1	1	0
38	0	1	0
39	0	1	1
40	0	1	0
42	0	1	1
44	0	1	1
47	0	1	1
48	0	1	0
49	0	1	0
50		1	0
51	0	1	1
56	0	1	0
57	0	1	0
59	0	1	0
64	0	1	0
65	0	1	1
68	0	1	0

## Sheet: EST_Procedure
patient_id	mean_initial_diameter	mean_final_diameter	recurence
1	30	25	1
2	43.5	10	0
2	28.5	0	0
3	25	0	0
4	44	12	0
5	35	0	0
6	27	0	0
6	23	0	0
7	60	10	0
8	54	5	0
9	55.5	26	1
9	34.5	25	1
10	62.5	35	1
11	50	0	0
12	45	17	0
13	39	20	0
13	27	19	0
14	42	19	0
15	60	20	0
15	30	0	0
16	34	0	0
17	25	0	0
18	32	0	0
19	36.5	11	0
20	54	16	0
20	35	0	0
21	31	13	0
22	34	0	0
23	31	9	0
24	35	17	1
25	38.85	0	0
26	25	0	0
27	30	0	0
28	33	0	0
29	31	11	0
30	45.5	0	0
31	32	12	0
31	35	15	0
32	25	16	0
33	38.5	10	1
33	40	0	0
34	40	0	0
35	34.5	14	0
35	26	0	0
36	36	11	0
37	36	20	0
